# Supplementary material for: Impact of Two Neuronal Sigma-1 Receptor Modulators, PRE084 and DMT, on Neurogenesis and Neuroinflammation in an Aβ1–42-Injected, Wild-Type Mouse Model of AD
Source: Int J Mol Sci. 2022 Feb 24;23(5):2514. doi: 10.3390/ijms23052514 (PMC8910266; doi:10.3390/ijms23052514)
Supplement: Supplementary file 1 [file ijms-23-02514-s001.zip]

Archive with 1 entries (1 files):
- ijms-1542352-supplementary.pdf
